# Supplementary material for: Analysis of Lipophilicity and Pharmacokinetic Parameters of Dipyridothiazine Dimers with Anticancer Potency
Source: Pharmaceutics. 2024 Sep 23;16(9):1235. doi: 10.3390/pharmaceutics16091235 (PMC11435374; doi:10.3390/pharmaceutics16091235)
Supplement: Supplementary file 1 [file pharmaceutics-16-01235-s001.zip]

Archive with 1 entries (1 files):
- pharmaceutics-3189468-supplementary.pdf
